# Supplementary material for: Major Factors Contributing to Positive and Negative Childbirth Experiences in Pregnant Women Living with HIV
Source: Behav Sci (Basel). 2025 Mar 31;15(4):442. doi: 10.3390/bs15040442 (PMC12024450; doi:10.3390/bs15040442)
Supplement: Supplementary file 1 [file behavsci-15-00442-s001.zip]

Archive with 1 entries (1 files):
- behavsci-3500606-supplementary.pdf
